# Supplementary material for: Mining Indole Alkaloid Synthesis Gene Clusters from Genomes of 53 Claviceps Strains Revealed Redundant Gene Copies and an Approximate Evolutionary Hourglass Model
Source: Toxins (Basel). 2021 Nov 13;13(11):799. doi: 10.3390/toxins13110799 (PMC8625505; doi:10.3390/toxins13110799)
Supplement: Supplementary file 1 [file toxins-13-00799-s001.zip]

Archive with 3 entries (3 files):
- !SuppleTable_S1_v1_Fungal strain collection info.xlsx
- !Figure S2_multi-copy gene trees.pptx
- !Figure S1_single-copy individual gene trees.pptx
