# Supplementary material for: Mining Indole Alkaloid Synthesis Gene Clusters from Genomes of 53 Claviceps Strains Revealed Redundant Gene Copies and an Approximate Evolutionary Hourglass Model
Source: Toxins (Basel). 2021 Nov 13;13(11):799. doi: 10.3390/toxins13110799 (PMC8625505; doi:10.3390/toxins13110799)
Supplement: Supplementary file 1 [file toxins-13-00799-s001.zip › !SuppleTable_S1_v1_Fungal strain collection info.xlsx]

## Sheet: sorted
Table S1. The collection information for 53 strains of Clavicep spp.
Section	Species	Strain	ref	Voucher	Origin	Host
Claviceps	Claviceps quebecensis	LM458	Wingfield et al; 2018	DAOMC 251898	Canada:Quebec	Ammophila breviligulata
Claviceps	Claviceps perihumidiphila	LM81	Wingfield et al; 2018	DAOMC 250581	Canada: Alberta	Elymus albicans
Claviceps	Claviceps occidentalis	LM78	Wingfield et al; 2018	DAOMC 250578	Canada: Alberta	Bromus inermis
Claviceps	Claviceps ripicola	LM454	Wingfield et al; 2018	DAOMC 251845	Canada: Quebec	Ammophila breviligulata
Claviceps	Claviceps ripicola	LM218	Wingfield et al; 2018	DAOMC 251843	Canada: Manitoba	Phalaris arundinacea
Claviceps	Claviceps arundinis	LM583	Wingfield et al; 2018	DAOMC 251724/CCC 933	Czech Republic: Haklovy Dvory	Phragmites australis
Claviceps	Claviceps purpruea	LM582	Wingfield et al; 2018	DAOMC 251723/CCC771	Czech Republic: Bezdedice	Secale cereale
Claviceps	Claviceps humidiphila	LM576	Wingfield et al; 2018	DAOMC 251717/CCC 434	Germany: Bavaria	Dactylis sp.
Claviceps	Claviceps purpruea	LM28	Wingfield et al; 2018	DAOMC 250647	Canada: Saskatchewan	Triticum aestivum
Claviceps	Claviceps purpruea	Clav04	This study	n.a.	USA: Colorado	Bromus inermis
Claviceps	Claviceps purpruea	Clav26	This study	n.a.	USA: Colorado	Hordeum vulgare
Claviceps	Claviceps purpruea	Clav46	This study	n.a.	USA: Wyoming	Secale cereale
Claviceps	Claviceps purpruea	Clav55	This study	n.a.	New Zealand	Lolium perenne
Claviceps	Claviceps purpruea	LM4	This study	DAOMC 250624	Canada: Manitoba	Tricosecale
Claviceps	Claviceps purpruea	LM5	This study	DAOMC 250625	Canada: Manitoba	Hordeum vulgare
Claviceps	Claviceps purpruea	LM14	This study	DAOMC 250634	Canada: Saskatchewan	Hordeum vulgare
Claviceps	Claviceps purpruea	LM30	This study	DAOMC 250649	Canada: Saskatchewan	Secale cereale
Claviceps	Claviceps purpruea	LM33	This study	DAOMC 250652	Canada: Manitoba	Secale cereale
Claviceps	Claviceps purpruea	LM39	This study	DAOMC 250658	Canada: Saskatchewan	Triticum turgidum subsp. durum
Claviceps	Claviceps purpruea	LM46	This study	DAOMC 250663	Canada: Alberta	Triticum turgidum subsp. durum
Claviceps	Claviceps purpruea	LM60	This study	DAOMC 250680	Canada: Manitoba	Avena sativa
Claviceps	Claviceps purpruea	LM63	This study	n.a.	Canada: Manitoba	Triticum aestivum
Claviceps	Claviceps purpruea	LM65	This study	DAOMC 250716	Canada: Manitoba	Unknown
Claviceps	Claviceps purpruea	LM71	This study	DAOMC 250720	UK: Cambridge	Alopercurus myosuroides
Claviceps	Claviceps purpruea	LM72	This study	n.a.	UK: Cambridge	Alopercurus myosuroides
Claviceps	Claviceps purpruea	LM207	This study	n.a.	Canada: Manitoba	Elymus repens
Claviceps	Claviceps purpruea	LM223	This study	DAOMC 250814	Canada: Manitoba	Bromus riparius
Claviceps	Claviceps purpruea	LM232	This study	DAOMC 250822	Canada: Manitoba	Phalaris canariensis
Claviceps	Claviceps purpruea	LM233	This study	n.a.	Canada: Manitoba	Phalaris canariensis
Claviceps	Claviceps purpruea	LM461	This study	DAOMC 251847	Canada: Quebec	Elymus repens
Claviceps	Claviceps purpruea	LM469	This study	n.a.	Canada: Ontario	Triticum aestivum
Claviceps	Claviceps purpruea	LM470	This study	n.a.	Canada: Ontario	Elymus repens
Claviceps	Claviceps purpruea	LM474	This study	n.a.	Canada: Ontario	Hordeum vulgare
Claviceps	Claviceps purpruea cf	Clav52	This study	n.a.	USA: Washington	Poa pratensis
Claviceps	Claviceps quebecensis	Clav32	This study	DAOMC 252131	USA: Montana	Hordeum vulgare
Claviceps	Claviceps quebecensis	Clav50	This study	DAOMC 252130	USA: Oklahoma	Elymus sp.
Claviceps	Claviceps occidentalis	LM77	This study	DAOMC 250577	Canada: Alberta	Phleum pratense
Claviceps	Claviceps occidentalis	LM84	This study	DAOMC 250590	Canada: British Columbia	Bromus inermis
Claviceps	Claviceps ripicola	LM219	This study	DAOMC 250811	Canada: Manitoba	Phalaris arundinacea
Claviceps	Claviceps ripicola	LM220	This study	DAOMC 250812	Canada: Manitoba	Phalaris arundinacea
Claviceps	Claviceps spartinae	CCC535	This study	CCC 535	United Kingdom: Marchwood	Sporobolus anglicus
Claviceps	Claviceps cyperi	CCC1219	This study	CCC 1219	South Africa: Kempton Park	Cyperus esculentus
Claviceps	Claviceps capensis	CCC1504	This study	CCC 1504T	South Africa: Cape Town	Ehrharta villosa
Claviceps	Claviceps pazoutovae	CCC1485	This study	CCC 1485T	South Africa: Hogsback	Stipa dregeana
Claviceps	Claviceps monticola	CCC1483	This study	CCC 1483T	South Africa: Hogsback	Brachypodium sp.
Pusillae	Claviceps pusilla	CCC602	Wyka et al 2021	CCC 602	Zimbabwe: Matopos	Bothriochloa insculpta
Pusillae	Claviceps lovelessii	CCC647	Wyka et al 2021	CCC 647T	Zimbabwe: Matopos	Eragrostis sp.
Pusillae	Claviceps digitariae	CCC659	Wyka et al 2021	CCC 659	Africa: Botswana	Digitaria eriantha
Pusillae	Claviceps maximensis	CCC398	Wyka et al 2021	CCC 398	Paraguay: Chaco	Megathyrsus maximus
Pusillae	Claviceps sorghi	CCC632	Wyka et al 2021	CCC 632	India: Karnataka	Sorghum bicolor
Pusillae	Claviceps africana	CCC489	Wyka et al 2021	CCC 489	Mexico: Celaya	Sorghum bicolor
Citrinae	Claviceps citrina	CCC265	Wyka et al 2021	CCC 265	Mexico: Texcoco	Distichlis spicata
Pusillae	Claviceps arundinis	CCC1102	Wyka et al 2021	CCC 1102	France: D973 Rte de Beaune	Phragmites australis
